# Supplementary material for: In planta Production and Validation of Neuraminidase Derived from Genotype 4 Reassortant Eurasian Avian-like H1N1 Virus as a Vaccine Candidate
Source: Plants (Basel). 2022 Nov 4;11(21):2984. doi: 10.3390/plants11212984 (PMC9655071; doi:10.3390/plants11212984)
Supplement: Supplementary file 1 [file plants-11-02984-s001.zip]

Archive with 1 entries (1 files):
- plants-2009223-supplementary.pdf
